# Supplementary material for: Pigment epithelium-derived factor promotes peritoneal dissemination of ovarian cancer through induction of immunosuppressive macrophages
Source: Commun Biol. 2022 Sep 2;5:904. doi: 10.1038/s42003-022-03837-4 (PMC9440245; doi:10.1038/s42003-022-03837-4)
Supplement: Supplementary file 4 — Supplementary Data 1 [file 42003_2022_3837_MOESM4_ESM.xlsx]

## Sheet: Sheet1
Probe name	Gene Symbol	Fold change (abs)
A_52_P282058	Col8a1	608.442
A_66_P130497	Serpinf1	523.793
A_51_P517075	Serpinf1	485.307
A_55_P2075195	Cd302	268.02
A_51_P267796	Ddr2	247.841
A_52_P35048	Serpinf1	242.44
A_51_P182303	Col1a2	179.3
A_55_P2088615	Fbln5	165.794
A_55_P1990944	Casp1	158.111
A_55_P1964965	Gm1673	145.446
A_55_P2504765	Apbb1ip	127.402
A_51_P186703	Fbln5	120.426
A_55_P2090330	Kcnmb4	115.224
A_51_P461319	Gatm	111.017
A_51_P467224	Fbn1	91.0209
A_55_P2056729	Igfbp2	88.8014
A_55_P1970954	Pknox2	72.2515
A_55_P2011286	Hopx	71.8341
A_52_P479262	Col6a3	69.2863
A_55_P2131920	Prrx1	67.5019
A_52_P663704	Podnl1	66.9033
A_55_P2811679	Cxcl1	66.3235
A_55_P2792622	Map2	60.9665
A_55_P2931427	Fbn1	59.634
A_55_P2083609	Dkk3	58.913
A_55_P2417569	Prrx2	58.3722
A_52_P420504	Acta2	49.7905
A_51_P301809	Slit3	48.2499
A_55_P1993955	Pltp	46.6088
A_52_P244193	Cd24a	46.3381
A_55_P2744007	Cthrc1	46.1716
A_55_P2104894	Col5a2	45.4757
A_52_P251615	Arhgef40	44.7924
A_51_P221998	Man1c1	42.1399
A_55_P1964183	Dysf	38.7428
A_51_P355753	Hic1	37.5391
A_55_P2734467		37.2721
A_52_P381484	Spon2	36.7396
A_51_P183746	Prrx2	36.1466
A_55_P2006008	Serpinb1a	35.8688
A_55_P2039250	Mboat2	35.628
A_51_P311476	Rgma	34.9617
A_52_P108845	Clip3	34.6317
A_66_P101466	Col1a1	33.1125
A_51_P356760	Mical1	31.9734
A_55_P2610616	Col1a2	31.8711
A_66_P102778	Mgat4a	31.8699
A_55_P2000127	Tgfb1i1	31.5818
A_30_P01020542		30.9517
A_55_P2866057	Cd24a	30.7032
A_55_P2717454	Col3a1	28.4623
A_51_P355765		26.8246
A_51_P222359	Emilin1	26.6012
A_55_P2118520	Col1a1	26.4684
A_52_P525107	Col1a1	25.7883
A_55_P2804587	Map7	25.435
A_55_P1985360	Man1c1	24.4284
A_51_P317141	Col2a1	24.3192
A_55_P2803213	Igfbp3	23.6244
A_52_P590898	Dnm3os	23.4662
A_52_P154800	Pla2g16	23.2392
A_30_P01031408		22.8779
A_66_P105032	Gm13889	22.3846
A_55_P2062469	Col12a1	19.649
A_52_P605556	Nxnl2	19.2214
A_66_P113868	Cdh3	19.1731
A_55_P2715501	Col1a2	18.7057
A_51_P161890	Fcgrt	18.6042
A_51_P515605	Col3a1	18.3585
A_55_P2720283	Col5a2	18.3412
A_51_P179258	Kif26b	18.2524
A_55_P1962305	Plac8	18.223
A_52_P226348	F730043M19Rik	18.0846
A_55_P2503961	Pmp22	17.8782
A_51_P209778	Prrx1	17.7191
A_55_P2341468	Rbms3	17.5454
A_52_P462472	C77370	17.4056
A_52_P491244	Zfp287	17.3566
A_55_P2494623	Ncs1	17.1365
A_52_P379277	Enpp3	17.0263
A_30_P01033125		16.9084
A_51_P332917	Enpp3	16.7674
A_51_P172502	Cxcl12	16.576
A_51_P210956	Vcam1	16.1832
A_51_P342926	Omd	16.0469
A_51_P418116	Tmem119	15.94
A_52_P520495	Vcam1	15.8618
A_51_P246854	Acta1	15.6895
A_55_P2732528	Il18	15.6747
A_55_P2815841	Tcaf2	15.4025
A_55_P2809939	Ptchd4	15.3586
A_51_P117865	Fam20c	15.2508
A_55_P1994927	Rab3il1	15.219
A_55_P2717459	Col3a1	14.9252
A_52_P325116	Gramd1b	14.725
A_51_P406157	Calcb	14.7242
A_55_P2190299	Fggy	14.7001
A_52_P337126	Bves	14.6824
A_55_P2163729	Tvp23a	14.4152
A_55_P2723230	Hspa12a	14.1913
A_55_P2088018	Fhod3	13.9886
A_51_P435817	Zbtb8a	13.9188
A_66_P106113	Rhoj	13.725
A_52_P507802	Lpar1	13.688
A_55_P1989673	Slco2a1	13.439
A_55_P1964960	Il33	13.3473
A_51_P371051	Glipr1	13.346
A_51_P345649	Pdgfra	12.9482
A_51_P110329	Vsig1	12.6665
A_51_P114843	H1fx	12.6651
A_55_P2630393	Slc38a4	12.6367
A_55_P1964408	Cryab	12.283
A_66_P108886		11.8616
A_51_P469951	Srgap3	11.7965
A_55_P2026982	Tdrp	11.4802
A_52_P201206	Scrn1	11.4212
A_66_P139703	Wnt4	11.3862
A_66_P114627	S100a16	11.3754
A_66_P126504	Trabd2b	11.3261
A_55_P2732251	C77370	11.218
A_51_P238425	Cbr2	11.0242
A_55_P2746820	Creb3l1	11.0007
A_51_P303620	Whrn	10.9874
A_52_P155554	Cdc42ep2	10.9589
A_55_P2161353	Kcnmb4	10.943
A_51_P358354	Jam3	10.8359
A_51_P324303	Mylip	10.7144
A_52_P376169	Lypd6	10.6307
A_55_P2505946	Dclk1	10.611
A_55_P1967538	Hunk	10.5353
A_55_P2031836	Gpr85	10.4321
A_52_P63728	Osr1	10.3178
A_55_P2121408	Tpm2	10.3123
A_30_P01030501		10.2887
A_55_P2306336	Kcnmb4os2	10.2761
A_55_P2792111	Ddit4l	10.2526
A_55_P2059010	Rbp1	10.0351
A_51_P312121	Xdh	10.0321
A_55_P2149670	Ptchd4	10.0234
A_55_P2732863	Fbn1	10.0103
A_55_P1995055	Prr7	10.0084
A_55_P1964896	Gm3014	9.92872
A_51_P497985	C2	9.90724
A_55_P2199382	Gm10635	9.85282
A_55_P2079167	Dnm1	9.79746
A_55_P2148748	Dclk1	9.75731
A_51_P366061	Fscn1	9.75048
A_51_P407351	Ly75	9.73111
A_55_P2802854	Sspn	9.72407
A_55_P2033780	Fabp3	9.6458
A_55_P1966204	Cxcl12	9.54681
A_55_P2015485	Cfap45	9.53481
A_51_P496569	Slit2	9.42183
A_51_P440242	Pogk	9.42069
A_55_P2126363	Wnt10b	9.40787
A_51_P302358	Ltb	9.29259
A_55_P2041961	Bmp2	9.29206
A_52_P193925	Sulf2	9.25411
A_51_P417720	Itga11	9.22333
A_55_P2110998	Gpr153	9.18341
A_55_P2506865	Cacna1a	9.06923
A_55_P2911063	Lox	9.03192
A_51_P284486	Gstm2	9.0265
A_55_P2729998	Ar	8.96472
A_51_P344263	Baalc	8.95898
A_55_P2106901	Nkain4	8.89393
A_51_P357013	Tpm2	8.84938
A_55_P1970105	Ltbp2	8.76966
A_52_P209484	Tmem88	8.7667
A_51_P374726	Ptx3	8.72634
A_55_P1962946	Syk	8.68663
A_52_P517508	Klhl23	8.67365
A_52_P49457	Fbxl16	8.62355
A_51_P517843	Glipr2	8.62042
A_55_P2075469	Baalc	8.50239
A_55_P2379719	D130050E23Rik	8.46561
A_55_P2504985	Col5a1	8.412
A_55_P2015495	Abat	8.37886
A_52_P569375	Fgf5	8.27576
A_52_P109270	P3h2	8.2559
A_55_P2051166		8.25046
A_55_P2091736	Rassf2	8.22654
A_55_P2028773	Slc22a17	8.18527
A_55_P1974845	Pde1a	8.10134
A_55_P1973868	Sema3b	8.09907
A_55_P1981604	Olfr670	8.00174
A_51_P480020	4931408D14Rik	7.95762
A_30_P01019152		7.91067
A_52_P698715	Lhx1os	7.87415
A_55_P2199118	Bend4	7.83346
A_55_P2925756	Cpq	7.80319
A_66_P138929	Lox	7.79946
A_55_P2786931	Msx1	7.7734
A_51_P488730	Zfp612	7.7692
A_55_P2719374	Zbtb38	7.71487
A_55_P2076631	Gypc	7.70206
A_55_P2070199	Speer2	7.69471
A_52_P561690	BC034090	7.69418
A_66_P114379	P3h2	7.69364
A_55_P2142393	Cacna1a	7.64423
A_55_P2796796	Slc9a9	7.63723
A_30_P01032743		7.61567
A_55_P2043033	Pla2g3	7.60499
A_55_P1955147	Camk1d	7.58561
A_55_P2088028	Mtss1	7.54335
A_52_P362757	Col6a2	7.48763
A_66_P107129	3300005D01Rik	7.48618
A_55_P2827956	LOC102632156	7.47365
A_55_P2738927	Uchl1	7.45319
A_51_P115178	Scara3	7.42959
A_52_P489220	Pde4a	7.3764
A_55_P2735710	9330188P03Rik	7.35262
A_55_P2029051	Fgd3	7.31842
A_66_P140517	Aff3	7.31288
A_51_P138830	Morn4	7.29131
A_51_P385639	Gjb5	7.28332
A_55_P2803702	Mmp16	7.27904
A_51_P320668	Actr3b	7.25075
A_55_P1976224	Ckb	7.24403
A_55_P2154914	Acap1	7.23993
A_51_P284426	Cstad	7.19945
A_52_P250865	Wnt5a	7.19781
A_55_P2715422	Timp3	7.18134
A_55_P2107192		7.17243
A_55_P2012221	Armcx2	7.10611
A_51_P409260	Smad1	7.09233
A_55_P2419021	9330188P03Rik	7.04519
A_55_P1966833	Xaf1	7.04222
A_52_P596595	Pnma2	7.02819
A_51_P463765	Timp3	6.98637
A_52_P385606	Ckb	6.9735
A_51_P480119	Prelid2	6.94246
A_55_P2156855	Car13	6.92623
A_51_P430637	Gstm6	6.90122
A_52_P650180	Nipal2	6.88407
A_51_P267593	1700061G19Rik	6.87584
A_55_P2736160	Gm2115	6.86651
A_66_P108877	Lgalsl	6.81854
A_55_P2085546	Dnaja4	6.81022
A_51_P418375	Jam2	6.75175
A_55_P2865447	Timp3	6.73928
A_55_P2046393	Rcn3	6.71106
A_51_P468249	Phex	6.69076
A_55_P2198983	4930415C11Rik	6.68079
A_52_P340669	Bhlha15	6.64835
A_55_P2004752	Prl2c5	6.63644
A_55_P1998416	Ifi47	6.62002
A_51_P510891	Afp	6.53897
A_66_P120480	E330037M01Rik	6.52688
A_66_P110633	Apol9b	6.52534
A_66_P116325	Rcn3	6.5253
A_51_P224362	Akap6	6.45457
A_51_P173114	Cdhr1	6.415
A_52_P526565	Pde1a	6.41093
A_52_P62775	A230057D06Rik	6.40074
A_55_P2848603	Rcn3	6.38336
A_55_P2043200	Gm6647	6.35645
A_30_P01019709		6.2778
A_52_P502141	Hectd2	6.23093
A_55_P2095039	Ncmap	6.21753
A_55_P1979341	Cyba	6.19863
A_55_P1976928	Unc13d	6.18692
A_55_P2159555	Adamts4	6.14223
A_55_P2488624	Uba7	6.06493
A_65_P17218	Mndal	6.02839
A_52_P302544	Col8a2	5.9363
A_55_P2728098	Cpq	5.92782
A_66_P100426	Wtip	5.89822
A_55_P2219765	Wnt5a	5.869
A_66_P129195	Asic3	5.8015
A_66_P103575	Gm17501	5.80046
A_52_P304128	Mmp14	5.74511
A_66_P121797	4921501E09Rik	5.73037
A_51_P130332	Hspa12b	5.72459
A_52_P481686	Wtip	5.69625
A_52_P601055	Mtss1	5.66639
A_52_P124734	Cybrd1	5.65403
A_55_P2043367	Apol9a	5.64499
A_55_P2082688	Ak1	5.60451
A_55_P1977910	C430049B03Rik	5.58731
A_52_P486279	Popdc3	5.57959
A_55_P1955778	Adamts4	5.5786
A_52_P559817	Fbln7	5.57428
A_66_P128101	Pdlim1	5.5468
A_55_P1966432	Gstm1	5.51203
A_51_P162272	Wnt5a	5.51143
A_55_P2068233	Phactr1	5.4782
A_30_P01017895		5.46423
A_51_P279639	Col6a2	5.44485
A_55_P2011300	Fggy	5.43518
A_55_P2800119	Col12a1	5.41515
A_55_P1983733	Aldh1l1	5.40715
A_55_P2503081	Tbx18	5.40034
A_66_P106983	Gm35438	5.37926
A_65_P02177	Gstm4	5.37464
A_55_P1972490	Psg16	5.3543
A_51_P126626	Zfp503	5.3506
A_51_P304170	Rtp4	5.33621
A_51_P255805	Fhdc1	5.33158
A_52_P121491	Msrb3	5.31653
A_51_P491987	Ripk3	5.26488
A_55_P2042356	Rftn1	5.24899
A_51_P182572	Phactr1	5.24599
A_52_P260696	Arnt2	5.23866
A_51_P246317	Mt2	5.22896
A_55_P2093889	Arhgef19	5.22681
A_55_P2805819	Ror1	5.22032
A_55_P2062573	C1qtnf3	5.2142
A_55_P2029187	Pde4a	5.20356
A_55_P2146254	Ifitm1	5.18705
A_51_P478598	Nfix	5.1813
A_55_P2148171	Ncmap	5.17817
A_66_P130461	Gm4055	5.15504
A_52_P303904	Card6	5.14443
A_52_P453374	Lrrn4cl	5.1412
A_55_P2047275	Tspan7	5.11955
A_55_P2096081	Myo5b	5.06602
A_55_P2913561	Sash1	5.06083
A_66_P116372	Soat2	5.05801
A_55_P2085574	Nfix	5.04912
A_55_P2809133	Aldh1l2	5.02023
A_55_P2797097	Ttc28	5.01281
A_52_P596458	Hectd2	5.01207
A_66_P110662	Ptn	5.00293
A_55_P2019954	Adra1d	4.97742
A_55_P2052330		4.9649
A_51_P170463	Gpr17	4.93427
A_55_P1999958		4.91897
A_55_P2029191	Pde4a	4.90248
A_51_P206203	Mrgprf	4.90231
A_51_P103222	Slc39a4	4.89924
A_30_P01031526		4.89508
A_51_P278334	Vldlr	4.88547
A_52_P285470	Lrp2	4.88003
A_55_P2328787	6030451C04Rik	4.87478
A_55_P2066578	Ifi204	4.87073
A_52_P533841	Cyp4f16	4.86161
A_55_P2038183	Insc	4.83841
A_55_P2492978	Thsd7a	4.82333
A_51_P396141	Acot4	4.80275
A_55_P2062190	Gstm1	4.80248
A_55_P2063316	Mgll	4.7847
A_52_P215170	Acot4	4.77883
A_55_P2037608	Acp5	4.77092
A_51_P494675	Cotl1	4.75619
A_51_P298107	Vit	4.75475
A_66_P110809	Pcdh9	4.72734
A_55_P2718855	Pbx3	4.71787
A_30_P01032068		4.71762
A_52_P481957	Grem1	4.69681
A_55_P2069582	1700028E10Rik	4.68327
A_55_P2032258	Pdlim1	4.67007
A_55_P2742136	Matn2	4.65143
A_51_P233797	Adh7	4.64093
A_55_P1961241	Gm32139	4.62861
A_52_P300981	Apbb1ip	4.62467
A_66_P116202	Zfp791	4.61627
A_52_P231428	Cped1	4.6032
A_51_P454949	Gstm3	4.59117
A_65_P02327	Pogk	4.57621
A_55_P1975560	Ifi204	4.57163
A_51_P150120	Mgst2	4.56743
A_52_P58145	Aldh1a2	4.55345
A_66_P102716	Nfix	4.55251
A_55_P2744211	Epha3	4.54207
A_52_P28651	Pvrl1	4.53395
A_52_P59206	Cst6	4.52568
A_51_P214269	Epha1	4.51482
A_51_P484111	Matn2	4.51135
A_51_P447976	Fam46c	4.49755
A_52_P19532	Fgd3	4.48229
A_51_P189272	Tmcc3	4.46228
A_52_P405177	C1qtnf6	4.44962
A_52_P473966	Kdelr3	4.44903
A_55_P2166049	Vmn1r65	4.42042
A_52_P485939	Slc39a8	4.41768
A_51_P244492	Nbl1	4.41532
A_52_P466615	Prkg2	4.39637
A_55_P2715091	Dixdc1	4.39433
A_55_P2744583	Sp100	4.38661
A_66_P121255	Tmem200b	4.37293
A_51_P209736	Atoh8	4.36556
A_52_P421947	Mtss1	4.36207
A_55_P2030638	Dusp23	4.35267
A_51_P275496	Gm39749	4.33083
A_55_P2762554	Ifitm3	4.32421
A_30_P01024163		4.3198
A_51_P260169	Gstm5	4.3185
A_66_P109992	Rsph9	4.30067
A_51_P195506	Csf1	4.29361
A_65_P00912	Fam46c	4.27075
A_51_P360840	Zfpm1	4.25832
A_51_P272283	Cmbl	4.24788
A_55_P2107367	Pbx3	4.24425
A_55_P2061686	Zfhx4	4.23287
A_55_P2488369	A630001G21Rik	4.22001
A_55_P2161219	Thsd7a	4.21761
A_55_P2116385	Gpr183	4.20355
A_52_P217710	Fzd6	4.20092
A_55_P2084820	Anxa11	4.18971
A_55_P2746459	Thbs1	4.18052
A_55_P1954365	Ttc28	4.17568
A_52_P175242	Irs1	4.17208
A_55_P1968982	Pbx3	4.1673
A_51_P185575	Adamtsl4	4.15047
A_51_P380178	Id3	4.13225
A_55_P2810375	Speer4cos	4.11403
A_51_P244092	Nkain1	4.10825
A_51_P196113	Mast1	4.09922
A_30_P01021217		4.07545
A_51_P155935	6330416G13Rik	4.06701
A_55_P2830861	Zfp518b	4.06621
A_30_P01021838		4.04984
A_55_P1981246		4.03651
A_55_P2485559	Galnt18	4.01765
A_55_P2144526	Fam65b	4.01639
A_66_P111660	Mt1	4.01158
A_55_P2014319	Armcx6	4.00884
A_66_P102708	Myh15	4.00162
A_66_P115987	Gstm5	3.99469
A_66_P124858	Diras2	3.97493
A_55_P2156288	Gm42151	3.9728
A_51_P261051	Dlx5	3.96353
A_52_P387724	Tcf7l1	3.94822
A_66_P115235	Foxl2os	3.94734
A_51_P252859	Cyr61	3.94457
A_52_P186033	Spn	3.94448
A_51_P437309	Oasl1	3.94088
A_52_P810881		3.93882
A_51_P464530	2016-09-05	3.90808
A_51_P332264	Dyx1c1	3.89874
A_55_P2807418	Rgs16	3.88272
A_55_P2904209	Zfp667	3.87465
A_51_P171180	Fam65c	3.86016
A_65_P02755	Rps6ka2	3.85399
A_51_P123676	Synpo	3.84099
A_52_P145482	Prr5	3.83927
A_52_P549166	Arsj	3.8356
A_30_P01018891		3.82066
A_55_P2631510	Plcb4	3.81206
A_55_P1953301	Sord	3.81045
A_55_P2736540	Sema3d	3.80977
A_51_P255395	Col7a1	3.80673
A_55_P2015941	2016-03-03	3.79022
A_55_P2144556	Flrt3	3.77825
A_51_P419117	Rab15	3.77538
A_66_P119034	Pla2g7	3.77322
A_52_P220573	Serpini1	3.76116
A_51_P269793	Hacd4	3.75705
A_55_P1962279	Plac1	3.75071
A_52_P476754	Ubash3b	3.75035
A_52_P663413	P4ha2	3.74107
A_55_P2016222	Ssc4d	3.73887
A_55_P2006525	Adamtsl4	3.72259
A_55_P2185890	Cfh	3.71892
A_55_P2025820	Plcb4	3.7176
A_51_P256246	Tspan13	3.71688
A_55_P2042637	Spats1	3.70891
A_52_P160955	Sox11	3.70284
A_51_P155997	Bcl7a	3.68215
A_55_P2714229	Ldlrad3	3.6816
A_66_P138936	Syk	3.68043
A_65_P09624	Sox11	3.6589
A_55_P2502791	Sema3d	3.6555
A_55_P2010622	Sec16b	3.64745
A_66_P129356	2810468N07Rik	3.64518
A_55_P2151546	Adarb1	3.6441
A_55_P2086433	Oasl1	3.62753
A_65_P01437	Pnmal2	3.62617
A_55_P2042487	Dpysl3	3.62488
A_55_P2728432	Sh2b2	3.61977
A_66_P119623	Ackr4	3.61968
A_55_P2631490	Plcb4	3.61788
A_51_P463120	Hacd4	3.61011
A_55_P2157195	Gm34006	3.60922
A_55_P2172852	Hacd4	3.58309
A_65_P10878	Dpysl3	3.57667
A_51_P149469	Actc1	3.57599
A_52_P679105	Prss23	3.57043
A_55_P2173333	Plcb4	3.57007
A_51_P423290	Mmrn1	3.55778
A_55_P2040168	Pmp22	3.55528
A_51_P389216	Fam131b	3.55096
A_51_P442759	Arhgef19	3.54504
A_55_P1962918	Ifi205	3.53782
A_51_P116651	Dpt	3.53761
A_51_P255238	Plac1	3.53621
A_55_P2177885	Dact3	3.53553
A_55_P2046509	Amot	3.52859
A_55_P2717439	Plcb4	3.51912
A_55_P2142146	Glul	3.51484
A_51_P115441	Dpysl3	3.50935
A_66_P125920	Gm11476	3.50396
A_52_P118706	9630013D21Rik	3.50074
A_51_P157255	Sdc2	3.49915
A_51_P161724	Ophn1	3.47723
A_51_P464308	Gnb4	3.47432
A_52_P323111	Cers6	3.45986
A_52_P586679	Six1	3.45845
A_51_P405397	Ecm1	3.44741
A_55_P2717444	Plcb4	3.44513
A_51_P203955	Gbp2	3.41544
A_66_P134479	Glul	3.41028
A_55_P2083351	Hs3st1	3.4067
A_55_P2033490	Ece2	3.40278
A_51_P169793	Atxn7l1	3.39957
A_51_P501248	Sphk1	3.38223
A_52_P153291	Ackr4	3.37676
A_51_P486121	Aff3	3.36446
A_66_P123803	Metrnl	3.35999
A_55_P2089223	Ak4	3.35734
A_55_P2742271	Ccdc171	3.34306
A_51_P116940	Ephx2	3.34146
A_55_P2713825	Il27ra	3.33346
A_55_P2121980	Plcb4	3.32948
A_52_P119350	4732419C18Rik	3.31922
A_55_P2357860	Atxn7l1	3.31888
A_55_P2143851	Gm996	3.308
A_51_P172054	Gas6	3.30698
A_55_P1964319	1110051M20Rik	3.29368
A_51_P142896	Cd59a	3.27882
A_51_P490136	Spry1	3.26811
A_52_P515282	1110051M20Rik	3.26636
A_55_P2738738	Smarcal1	3.26628
A_55_P2177463	B130024G19Rik	3.2623
A_55_P2849189	Slc7a2	3.24164
A_55_P1967231	Stbd1	3.23532
A_55_P2719394	Col6a3	3.23353
A_55_P2819459	Repin1	3.23132
A_51_P173459	Nim1k	3.22939
A_55_P2169669	Csf1	3.22288
A_52_P151116	Kcnab3	3.22236
A_51_P149699	P3h3	3.21911
A_51_P472249	Slc7a7	3.19757
A_55_P1954436	Gm7967	3.19665
A_30_P01018399		3.19525
A_55_P2279140	F830014O18Rik	3.19367
A_65_P18500	Cep112	3.18961
A_55_P2111264	Lhx9	3.18297
A_30_P01032750		3.18254
A_55_P2167525	Scube3	3.18156
A_51_P393654	Fam171b	3.18146
A_51_P193743	Nlrc3	3.17435
A_55_P2153783	Fmo1	3.17177
A_55_P2017914	Csf1	3.17062
A_55_P1967761	Foxc1	3.16484
A_65_P20736		3.15984
A_51_P424532	Vnn1	3.15687
A_51_P229602	Plxna2	3.15564
A_55_P2059110	Skap1	3.14201
A_66_P104422	Ckap4	3.12535
A_55_P2735485	Tead3	3.11906
A_52_P141488	Grk5	3.11605
A_55_P2204396	6030458E02Rik	3.11095
A_52_P420234		3.10588
A_55_P2070976		3.10353
A_52_P283041	Smarca1	3.09738
A_30_P01022900		3.09513
A_52_P627327	Nav3	3.09497
A_55_P2908408	Ppic	3.09424
A_55_P2849209	Klhdc8a	3.09132
A_55_P2153122	Zap70	3.07544
A_51_P408989	L3hypdh	3.07187
A_55_P2743592	Nsun7	3.06755
A_55_P2062246	Tgtp2	3.06564
A_51_P365152	Hs3st1	3.0638
A_55_P2735180	Epb4.1l4a	3.06154
A_55_P2735100	Epb4.1l4a	3.05178
A_51_P493886	Gpt2	3.05141
A_51_P253074	Chit1	3.05132
A_55_P2834328	Gm28321	3.04461
A_55_P2743309	Fn1	3.03998
A_55_P2728078	Epb4.1l4a	3.03361
A_51_P390334	2900026A02Rik	3.02275
A_55_P1956687	Rab37	3.01667
A_52_P355084	Metrnl	3.00988
A_66_P102091	Dlgap2	3.00777
A_55_P2721474	Grb14	3.00421
A_55_P2719095	Ikzf2	3.00109
A_51_P378051	Aoc3	3.00041
A_51_P100856	Fn1	2.99484
A_51_P424211	Fxyd3	2.99209
A_55_P2071236	Aqp5	2.98349
A_66_P119017	Smarca1	2.98088
A_66_P105074	Enpp5	2.98084
A_51_P122141	Mamstr	2.97221
A_55_P2729393	Sema3e	2.97188
A_55_P2008634	Pcdhb10	2.9713
A_51_P273596	Sord	2.96983
A_55_P2128153	Col6a1	2.96935
A_55_P2902822	Serpine2	2.96643
A_55_P1966274	Pdzd4	2.96246
A_51_P273433	Prkg2	2.96188
A_66_P139716	Mkln1os	2.94983
A_52_P439407	Sema3e	2.9481
A_66_P101942	Gm9706	2.94623
A_52_P534250	Rbms3	2.94596
A_55_P2103698	Isg15	2.94366
A_55_P2128526	Pfn2	2.94224
A_51_P367866	Egr1	2.93717
A_66_P122977	Mfsd8	2.93341
A_51_P348372	Prex1	2.93231
A_51_P165087	Snai1	2.93172
A_55_P2130178	Fn1	2.92515
A_51_P440923	Sh3pxd2a	2.92431
A_55_P2506130	Pla2g7	2.92372
A_55_P2841498	Cacng8	2.91875
A_66_P106861	B3glct	2.91612
A_55_P2094721	Sox11	2.91307
A_55_P2601848	Nup43	2.90852
A_55_P1990121	Aqp5	2.90728
A_51_P128010	Sval2	2.90234
A_51_P161021	Ifit2	2.89413
A_51_P256549		2.89103
A_51_P308048	Cmtm8	2.88342
A_55_P2186352	Ttc12	2.88235
A_55_P2501751	Vcan	2.88196
A_55_P2163459	Olfr463	2.87961
A_55_P2019690	Slc43a1	2.87233
A_51_P359636	Lgals3bp	2.86286
A_55_P1991770	Pdlim4	2.85902
A_55_P2113078	Rem1	2.85839
A_52_P597634	Fzd1	2.85584
A_55_P2787566	Ptgfrn	2.85409
A_55_P2237432	Smarca1	2.85364
A_52_P267824	Ces2g	2.82661
A_55_P2024591	Atxn7l1	2.82118
A_66_P129340		2.81966
A_55_P2911345	Pomgnt2	2.81802
A_51_P291417	Thbd	2.81609
A_55_P2871533	Slc9a8	2.81423
A_51_P337412	Efemp1	2.81326
A_55_P1954331	Murc	2.81305
A_51_P188902	Tbc1d31	2.81227
A_55_P2013019	Lpar1	2.81097
A_55_P2889718	Asrgl1	2.79962
A_30_P01019322		2.78374
A_55_P2160810	Foxd2	2.78202
A_51_P165504	Twist2	2.78118
A_51_P405167	Maf	2.78064
A_51_P176972	Amigo2	2.77386
A_52_P367520	Nexn	2.76175
A_55_P2373774	B430319H21Rik	2.75955
A_51_P282227	As3mt	2.75656
A_51_P414115	Naprt	2.73148
A_51_P317181	Pcdhb21	2.72442
A_52_P409731	Scamp5	2.71972
A_55_P2150377		2.71819
A_55_P2044385	Fgfbp3	2.71112
A_66_P128705	Dab2ip	2.70762
A_52_P555629	Zfp862-ps	2.7048
A_52_P456392	Limch1	2.70349
A_51_P343613	Ehd2	2.69975
A_51_P407774	Slc22a21	2.6962
A_52_P938109	Nacc1	2.69394
A_66_P119164	Zfp354c	2.68567
A_52_P342131	Zfp532	2.67907
A_51_P131840	Cst12	2.67557
A_66_P128210	1600019K03Rik	2.67253
A_55_P1977468	Dab2ip	2.67099
A_65_P01847		2.66882
A_55_P2128929	Cc2d2a	2.66647
A_55_P2022364	Nxn	2.65545
A_55_P2109857	Rgs2	2.65522
A_66_P110109	Tango6	2.6532
A_51_P253117	Sorbs1	2.65087
A_55_P2019457	Eno2	2.64793
A_51_P434059	Gja6	2.64461
A_51_P213205	Fam131a	2.63987
A_52_P297009	Itpk1	2.63119
A_55_P2801083	Pros1	2.62844
A_52_P380263	Podxl	2.62735
A_55_P2106666	Adcy9	2.62529
A_55_P2596096	Efemp1	2.62456
A_55_P2019118	AA414768	2.6225
A_55_P2039225	Rap1gap	2.62005
A_55_P2904310	Glrb	2.61874
A_55_P2073345		2.61521
A_52_P195246	Esyt3	2.61509
A_55_P2138856	Gm1698	2.61502
A_55_P2068096	Rap1gap	2.60428
A_51_P517215	Grb14	2.59997
A_52_P94071	Id2	2.59756
A_52_P244908	Ldlrad4	2.59495
A_30_P01022956		2.59367
A_55_P2740779	Slc9a3r1	2.59079
A_30_P01021282		2.5873
A_52_P639048	Adra1b	2.56808
A_55_P2736969	Gata3	2.5673
A_55_P2807476	Il1rap	2.56506
A_55_P2722483	Mast4	2.56417
A_51_P412914	Efs	2.56279
A_55_P2797217	Slc9a3r1	2.5615
A_52_P423364	Fbxl7	2.56021
A_55_P1983754	Pcp4l1	2.5586
A_55_P2178247	Fam20b	2.55725
A_51_P138895	Ccdc102a	2.55652
A_51_P386670	Dse	2.55084
A_51_P432380	Aplp1	2.54413
A_55_P2848184	E330021D16Rik	2.53903
A_55_P2798169	Farsa	2.53566
A_52_P55876	Runx2	2.53516
A_55_P1999790	Pkdcc	2.53296
A_55_P2495127	Wipi1	2.53011
A_51_P273538	Syce2	2.52442
A_55_P2727242	1700122E12Rik	2.50469
A_55_P2730013	9530082P21Rik	2.50208
A_55_P1957088	Fam53b	2.50134
A_55_P2076906	Ehd2	2.49987
A_51_P336161	Man2b1	2.49875
A_52_P240542	Id2	2.49109
A_52_P590535	Fbln2	2.48855
A_51_P457196	Sfrp4	2.48672
A_55_P1984976	Wnt5b	2.47915
A_66_P134217	Efna5	2.47846
A_55_P2142527		2.47518
A_65_P15456	Pcdh19	2.4726
A_55_P2332771		2.46859
A_52_P323975	Farsa	2.46733
A_55_P2743205	Wdr83os	2.4669
A_55_P1958480	LOC545005	2.4618
A_30_P01026587		2.46075
A_52_P430247	Nacc1	2.45402
A_55_P2236291	Ppap2a	2.45391
A_55_P2810291	Medag	2.45298
A_51_P111003	4921524J17Rik	2.45043
A_55_P2739620	Rhobtb2	2.44956
A_52_P514352	Kcnk5	2.44787
A_55_P2728603	Atxn7l1	2.44754
A_55_P2830865	Met	2.44044
A_55_P2608199	Trmt1	2.43948
A_55_P1973033	Ltbp1	2.43944
A_55_P2735095	Epb4.1l4a	2.43328
A_55_P2017645	Tap2	2.43058
A_51_P418725	Plekhf1	2.42616
A_66_P128982	Synpo	2.42463
A_52_P656418	Met	2.42343
A_55_P2740297	Aebp1	2.41981
A_51_P256665	Pon3	2.41293
A_66_P136801	Peg13	2.41214
A_51_P248786	Ccdc80	2.41175
A_51_P357561	Fbxw9	2.40755
A_55_P2039556	Pak6	2.40608
A_55_P2211519	1700097M23Rik	2.40479
A_55_P2122709	Arhgef3	2.40423
A_55_P2016462	Cxcl10	2.40327
A_30_P01018734		2.40299
A_52_P307938	Pik3r1	2.40032
A_51_P188271	Cd248	2.3986
A_51_P358722	Lancl3	2.38979
A_52_P432969	Pcdh19	2.38908
A_66_P132990	Bnc2	2.3856
A_55_P2007871	Ptpdc1	2.38508
A_65_P14821	Deptor	2.37388
A_66_P123215	Gpt2	2.37066
A_51_P494825	Mfhas1	2.36948
A_30_P01026385		2.3687
A_52_P309381	Cfh	2.36795
A_51_P144319	Efna5	2.36557
A_30_P01018246		2.36265
A_52_P410520	Farsa	2.36161
A_55_P2027812	Arxes2	2.36159
A_51_P339232	Snta1	2.36023
A_55_P2026223	St6galnac4	2.3568
A_55_P2024431	Gaa	2.35604
A_52_P391624	Trnp1	2.35539
A_52_P622244	6030419C18Rik	2.35418
A_66_P114784	Pla2g7	2.34329
A_51_P367673	Adamts6	2.3402
A_51_P423732	Spsb1	2.33597
A_55_P1960828	Slc16a13	2.3329
A_66_P138484	Slc7a4	2.33179
A_55_P2745249	Nexn	2.32912
A_55_P2913454	1190002N15Rik	2.32486
A_66_P111457	Hecw1	2.32392
A_55_P2787446	Foxp1	2.3232
A_52_P546513	Npy4r	2.32147
A_55_P2039315	Zfp345	2.3188
A_51_P336770	Aebp1	2.31755
A_51_P377856	Gstt3	2.31531
A_55_P2802994	Gnai1	2.31514
A_52_P261868	Rgs3	2.31322
A_52_P75034	9930012K11Rik	2.31085
A_65_P14247	Il18rap	2.3039
A_52_P401579	Tnpo2	2.30386
A_51_P438821	Pycard	2.30191
A_51_P498631	Dfna5	2.30164
A_52_P99848	Pik3cd	2.29871
A_55_P2744588	Farsa	2.29774
A_55_P2728536	Rbak	2.2925
A_55_P2002998	Olah	2.28955
A_51_P184928	Ifitm7	2.28765
A_55_P2039190	Gfra4	2.28751
A_52_P373893	Acvr1b	2.28445
A_52_P266320	Akap17b	2.28344
A_51_P445841	Deptor	2.27652
A_55_P2129271	Tead2	2.27116
A_55_P1959425	Slc16a3	2.27079
A_55_P2120354	Cib2	2.26383
A_52_P796840	Cfhr2	2.26274
A_55_P2134790	Qsox1	2.26256
A_55_P2096558	Styk1	2.25863
A_66_P126711	Dhdh	2.25855
A_52_P535212	Cpeb3	2.25601
A_51_P441837	Tmem53	2.2487
A_66_P138131	Gm39214	2.24162
A_55_P2027102	Rgs3	2.23964
A_52_P421713	9930012K11Rik	2.23814
A_55_P2747166	Capn2	2.23784
A_55_P2024290	Fam149a	2.23536
A_66_P122717	Ssbp2	2.2342
A_55_P2813436	Ociad2	2.23359
A_55_P2046907	Wdr83os	2.23053
A_51_P229925	Chst7	2.23033
A_51_P381381	Tubb3	2.22716
A_55_P2743349	Derl3	2.22566
A_51_P296878	Triqk	2.2244
A_66_P106019	Asna1	2.2145
A_51_P475613	Fahd2a	2.20876
A_52_P635278	Ece1	2.20714
A_55_P2185397	Copz2	2.20449
A_55_P2151601	Samd9l	2.20445
A_52_P229052	Tmeff2	2.20212
A_55_P2907840	Nrep	2.20027
A_55_P2035662	Aebp1	2.19969
A_52_P638459	Ccl5	2.19665
A_55_P2052924	Sepw1	2.19474
A_52_P267391	Trim12a	2.19117
A_55_P2023797	Cep112	2.19079
A_51_P296416	Orc6	2.1884
A_55_P2045682	Rassf5	2.18784
A_55_P2493624	Rgs3	2.18086
A_51_P383741	Bmp4	2.17666
A_52_P590781	Fam13c	2.17534
A_51_P515649	Pcdhb22	2.17506
A_52_P261184	Il1rl2	2.17457
A_51_P414548	Casp7	2.17098
A_52_P439932	Ccdc130	2.16337
A_55_P2024555	Ppap2a	2.16164
A_52_P228551	Gpr176	2.16061
A_52_P263774	Cbx7	2.1592
A_55_P2746444	Runx1	2.15853
A_55_P1998081	Trmt1	2.158
A_52_P217492	5031425E22Rik	2.15772
A_55_P2716641	Cd276	2.15751
A_51_P337101	Rnf43	2.15241
A_55_P1975400	Flnc	2.14439
A_30_P01032537		2.14339
A_65_P12977	Dnaja2	2.1429
A_55_P2065621	Hook2	2.14246
A_52_P456750	Aph1b	2.14232
A_51_P354706	Lefty1	2.14207
A_66_P108801	Rad23a	2.1409
A_51_P389864	B3gnt9	2.13605
A_55_P1968808	Wipi1	2.13384
A_51_P286321	2310036O22Rik	2.13251
A_30_P01024284		2.13149
A_55_P1967149	Irx3	2.12999
A_51_P270725	Phkb	2.12921
A_52_P597775	Gprc5a	2.12913
A_55_P2731121	Zfp365	2.12862
A_51_P272876	Fam46a	2.12824
A_55_P2150633	Gadd45gip1	2.12372
A_55_P2102540	Olfml3	2.12178
A_52_P489495	Tsc22d1	2.11713
A_55_P2036303	Bdnf	2.11546
A_52_P367791	Mri1	2.10893
A_52_P114889	Upk3b	2.10833
A_30_P01027135		2.1047
A_55_P2733087	Pax3	2.10437
A_52_P62833	Foxred2	2.10362
A_52_P528600	Hhex	2.09853
A_51_P455208	Ptpn13	2.09704
A_65_P02043	6430537K16Rik	2.09637
A_51_P516625	Gata2	2.09603
A_52_P453508	Dnase2a	2.09432
A_52_P48206	Rad23a	2.09159
A_55_P2743690		2.09123
A_52_P650855	Myo1d	2.09
A_52_P102642	Trmt1	2.08955
A_52_P214612	Cflar	2.08901
A_66_P126445	Dand5	2.0888
A_55_P2807466	Paqr7	2.08333
A_51_P167971	Bace1	2.08261
A_55_P2796683	Otub2	2.0807
A_55_P2068988	LOC102641578	2.08052
A_51_P195215	Fam149a	2.07755
A_51_P487668	H2afy3	2.06701
A_52_P489295	Adamts1	2.06613
A_55_P2804076	Tram1l1	2.06571
A_51_P452629	Tlr2	2.06534
A_55_P1955656	Ctla2a	2.06385
A_55_P2143517	Fstl1	2.06366
A_51_P496432	Acsl1	2.06295
A_66_P116765	Cdon	2.06047
A_51_P104012	Tmem158	2.05883
A_51_P477682	Prss12	2.05739
A_51_P287069	Serpinh1	2.05593
A_52_P435699	Zfp651	2.05562
A_55_P2033705	Pax3	2.04817
A_55_P2165999	Mtx3	2.04781
A_51_P215106	Fstl1	2.04738
A_65_P20794	Tsc22d1	2.04637
A_51_P144957	Tram1l1	2.04472
A_51_P408329		2.04344
A_51_P251022	Plscr2	2.04296
A_52_P661496		2.04141
A_55_P2906207	Tle3	2.04044
A_51_P513720	Cdkn2c	2.03506
A_51_P326932	Prune2	2.03416
A_52_P539434	Lbh	2.03236
A_52_P164797	Lct	2.02999
A_51_P276943	Gpc1	2.02672
A_51_P137991	Wnt5b	2.02597
A_55_P2803170	Akap17b	2.02581
A_55_P1970910	Stard13	2.02435
A_55_P1996578	Fgfr3	2.01576
A_55_P2227967	Zbtb38	2.01447
A_55_P2163774	Crip1	2.01338
A_51_P511250	Fam46b	2.01054
A_52_P479522	Gulp1	2.00984
A_65_P01556	Olfml3	2.00546
A_55_P1972575	Tmeff1	2.00447
A_55_P2740672	Copz2	2.00361
A_52_P268925	Foxd2os	2.0031
A_55_P2031436	Ly6e	2.00075
