# Supplementary material for: Pigment epithelium-derived factor promotes peritoneal dissemination of ovarian cancer through induction of immunosuppressive macrophages
Source: Commun Biol. 2022 Sep 2;5:904. doi: 10.1038/s42003-022-03837-4 (PMC9440245; doi:10.1038/s42003-022-03837-4)
Supplement: Supplementary file 5 — Supplementary Data 2 [file 42003_2022_3837_MOESM5_ESM.xlsx]

## Sheet: Data
Figure 1b
omental tumor weight			tumor nodules			ascites
ID8G	GO2		ID8G	GO2		ID8G	GO2
14.6	20.4		0	27		0	0.1
14.8	16.5		7	0		0	0.1
12.8	80.2		0	32		0	1.5
16.8	33.8		1	4		0	0.1
5.8	12		0	0		0	0
	37			4			0.1
	23.9			6			0.1
	49.8			8			0.2
	18.2			6			0
	29.5			14			0.1
Figure 1d
survival days
ID8G	GO2
123	44
121	59
177	70
140	71
87	71
Figure 1f
Pedf expression
ID8G	GO2
0.936	143
1.05	139
1.02	127
Figure 1k
SERPINF1 expression
primary	metastasis
10.0931	354.615
195.808	1182.95
21.7341	550.456
47.9431	659.004
13.6875	232.851
21.6737	86.413
37.9784	225.425
86.0777	276.818
490.869	530.396
17.3371	259.371
447.799	156.874
Figure 2a
omental tumor weight			tumor nodules			ascites
ID8G-EV	ID8G-PEDF		ID8G-EV	ID8G-PEDF		ID8G-EV	ID8G-PEDF
184	275		52	301		11	19
181	225		114	86		7	12
12.3	196		0	370		0	10
17	152		20	78		3	10
82.6	219		36	108		1	22
23.1	299		0	64		0	23
146	334		72	147		3	12
131			64			1.5
Figure 2b
survival days
ID8G-EV	ID8G-PEDF
88	68
88	77
88	77
97	77
201	77
96	85
96	85
96	73
107	117
	91
	92
Figure 2c
omental tumor weight
clone 1	clone 2	clone 3	clone 26	clone 27
127.5	31.4	43.3	13.3	15.9
85.5	40.5	32.2	11.9	22.9
113.3	28.9	55.7	8	6
117.5	21.2	86	10.5	9.4
64	37.6	7.4	13.2	16.7
67.4	46.6	48.4	12.3	21.8
116.4	22.3	65.7	5	19.7
	35.5	39.3	11.8	12.4
tumor nodules
clone 1	clone 2	clone 3	clone 26	clone 27
23	103	0	1	13
45	62	14	0	1
90	69	14	0	0
50	17	18	0	12
26	33	0	0	9
54	28	7	0	3
32	49	8	0	1
	117	4	0	3
ascites
clone 1	clone 2	clone 3	clone 26	clone 27
2	0	0.1	0	0
2	0	0	0	0
1	0.1	0	0	0
1.5	0.25	0	0	0
0.5	0	0.25	0	0
0.5	0	0.3	0	0
2	0.1	0.15	0	0
	0	0.25	0	0
Figure 2d
survival days
clone 1	clone 2	clone 3	clone 26	clone 27
69	88	88	121	99
71	88	99	142	121
73	88	99	151	134
74	99	99	159	142
Figure 2e
survival days
clone 1	clone 2	clone 3	clone 26	clone 27	ID8G	GO2
69	88	88	121	99	123	44
71	88	99	142	121	121	59
73	88	99	151	134	177	70
74	99	99	159	142	101	71
					121	71
					130
Relative PEDF expression
clone 1	clone 2	clone 3	clone 26	clone 27	ID8G	GO2
71.7	52.3	40.5	0.35	0.25	1	283
Figure 2f
omental tumor weight			disseminated tumor weight			ascites
SKOV3ip1-EV	SKOV3ip1-PEDF		SKOV3ip1-EV	SKOV3ip1-PEDF		SKOV3ip1-EV	SKOV3ip1-PEDF
167.9	896.4		478.9	940.5		0	3
676.4	901.7		813.3	951.6		0.2	1.7
542.5	595.2		499.3	1776.1		0.4	1.5
210.5	1791.1		1224.8	1199.7		0	3.5
663.2	1008		906.8	2601		0.5	3.5
591	1257		933.8	2443		0.5	1.5
710.4			118.4			1.2
Figure 2g
survival days
SKOV3ip1-EV	SKOV3ip1-PEDF
37	32
39	32
42	32
115	41
38	35
41	38
45	40
114	40
Figure 3a
Days	SKOV3ip1-EV
0	1.00604	1.06556	1.02563	1.0036	0.971542	0.927618
1	1.19523	1.02563	1.04211	1.04089	1.09206	1.04272
2	1.42027	1.20723	1.24986	1.20614	1.25528	1.23847
4	1.35445	1.27426	1.26572	1.29717	1.28084	1.29148
6	0.95968	0.839432	0.838009	0.809946	0.823503	0.907826
Days	SKOV3ip1-PEDF
0	1.0072	1.03977	1.01824	1.0123	1.0072	0.91531
1	1.22365	1.07189	1.02984	1.07817	1.14511	1.11607
2	1.31895	1.16725	1.33285	1.14695	1.2084	1.14701
4	1.42334	1.32775	1.3869	1.40467	1.44722	1.24327
6	0.960047	0.939417	0.913741	0.794386	0.910489	0.849831
Days	ID8G-EV
0	0.971986	0.996319	1.03549	1.00876	0.987451
1	1.47195	1.66531	1.77541	1.63963	1.835
2	1.31276	1.51797	1.38694	1.40278	1.296
4	0.784641	0.71488	0.68042	0.684076	0.69122
6	0.591244	0.815361	0.685463	0.713115	0.630999
Days	ID8G-PEDF
0	1.01263	0.989159	1.02363	0.986468	0.988121
1	1.66608	1.5904	1.77218	1.83327	1.50333
2	1.37906	1.43652	1.43312	1.34044	1.56594
4	0.715925	0.675508	0.649304	0.603836	0.634714
6	0.676878	0.541842	0.620456	0.591182	0.760354
Figure 3b
attached cells			attached cells
ID8G-EV	ID8G-PEDF		SKOV3ip1-EV	SKOV3ip1-PEDF
1.09228	1.04167		1.06774	1.02996
1.02495	0.957999		0.925552	0.927564
0.939232	0.952041		1.00656	0.971602
0.974636	0.925099		0.933838	1.00473
0.994323	0.867773		1.00049	1.0166
0.974582	0.887963		1.06582	0.960817
Figure 3c
Days	ID8G-EV
0	1.07368	1.05079	1.06421	0.903158	0.971053
1	3.10421	3.20132	3.68684	3.54	3.22421
2	7.62395	7.11947	7.52368	7.15263	6.9821
3	27.1003	27.3545	28.2332	28.1139	26.9597
Days	ID8G-PEDF
0	1.04725	1.01244	0.883022	1.06947	0.929492
1	3.54649	3.46918	3.41536	3.87772	3.40702
2	7.52501	7.7236	8.1996	7.51743	8.26327
3	29.048	28.0172	28.5675	29.2792	27.5116
Figure 3d
Days	SKOV3ip1-EV
0	1.00575	1.02028	0.973568	1.01809	0.988216	0.994098
1	1.95706	1.97274	2.00111	1.92303	1.90008	2.01173
2	2.55335	2.59072	2.52487	2.47331	2.61714	2.63605
3	4.26232	3.92334	3.95483	3.88124	4.02691	4.00696
5	5.41824	5.70427	5.68801	5.6022	5.64049	5.4593
Days	SKOV3ip1-PEDF
0	1.09454	0.98455	0.976197	1.03189	0.96239	0.95044
1	1.9698	1.97096	1.90297	1.95228	1.94497	1.98175
2	2.5253	2.66743	2.57879	2.45314	2.42135	2.46068
3	4.01814	3.79445	3.82241	3.80663	3.81116	3.72646
5	5.25503	5.383	5.24796	5.17277	5.18055	4.99445
Figure 3f
tumor nodules			ascites
sham	omentectomy		sham	omentectomy
112	128		17.5	14.5
68	27		10	5.4
42	57		13.5	0.4
160	46		9.5	6.2
47	33		7.5	9
	4			0.15
Figure 3h
Day5			Day8
ID8G-EV	ID8G-PEDF		ID8G-EV	ID8G-PEDF
0.1576	2.0647		0.0152	1.3883
1.9381	2.5056		0.0001	1.764
0.1951	2.6824		0.7121	1.5976
0.1588			0.0001	1.9821
Figure 3i
sh ct	sh #1	sh #2
0.823	0.0465	0.0065
0.777	0.085	0.027
0.967	0.2295	0.0115
0.612	0.14176	0
0.765	0.065	0.01526
1.02526	0.04426	0.0065
0.57626	0.01776	0.0675
1.0875	0.01076	0.10476
0.59376	0.0155	0.092
Figure 4a
omental tumor weight			tumor nodules			ascites
ID8G-EV	ID8G-PEDF		ID8G-EV	ID8G-PEDF		ID8G-EV	ID8G-PEDF
77.9	188.1		27	15		0.7	2.6
67.7	97		18	47		2	1.8
22.9	112.2		10	27		0.3	3.5
22.8	125.7		19	24		0.55	2
28.3	133.2		13	24		0.55	3.5
15.6	97.4		6	33		0.3	1.2
	70.5			20			1.2
	52.2			20			1.2
Figure 4b
survival days
ID8G-EV	ID8G-PEDF
106	102
117	102
120	102
125	103
126	103
127	104
127	106
130
Figure 4d
tumor cells
control	clodronate
567200	100
204000	11850
47850	2500
0	0
199400	36200
10700	11000
59250	400
161750	3550
0	1350
14400
141750
41900
Figure 4e
	ID8G-EV
CD45+	704480	954120	688080	1213280	843280	793960	723800	1027920
CD45+ CD11c+	43680	49640	45480	63280	45640	48880	35640	54680
CD45+ B19+	346040	449880	250800	708880	280240	342440	320320	320720
CD45+ CD3+	26680	46760	28360	40360	19080	20240	30480	36080
CD45+ NK1.1+	7080	9840	8160	9360	6600	5640	8560	6520
CD45+ CD11b+	377200	472520	452120	537000	488640	356920	297360	393560
	ID8G-PEDF
CD45+	455840	567680	530840	651280	693040	531760	544840
CD45+ CD11c+	38960	40560	46440	49400	51000	52680	40720
CD45+ B19+	213040	275240	310520	296440	338560	201800	371800
CD45+ CD3+	31520	30240	34840	42960	47840	32000	42240
CD45+ NK1.1+	5680	3680	8440	8360	8120	5840	6160
CD45+ CD11b+	378040	328440	290960	369640	375680	323160	324560
Figure 5b
LPM		intPM		SPM
ID8G-EV	ID8G-PEDF	ID8G-EV	ID8G-PEDF	ID8G-EV	ID8G-PEDF
5	19.25	0.82	3.41	2.08	1.39
7.6	12.31	2.23	3.48	1.33	2.44
7.27	18.07	1.97	3.63	2.41	2.46
10.54	28.47	2.28	5.36	1.4	2.48
9.87	22.2	2.35	3.92	2.77	1.86
16.83	8.29	3.14	4.06	1.95	2.06
6.35	17.24	3.59	3.64	2.53	5.07
Figure 5c
ID8G-EV	ID8G-PEDF
2278.72	4879.51
2472.03	4916.28
2804.1	5429.79
Figure 5d
ID8G-EV	ID8G-PEDF
12.75	39.833
36.083	37.333
20.667	33.167
4	61.5
Figure 5e
IL-10		CD206
ID8G-EV	ID8G-PEDF	ID8G-EV	ID8G-PEDF
not detected	12.584	0.879511	2.01592
0.251	11.1593	0.949192	2.08701
1.75	7.14457	1.1713	2.11126
Figure 5f
IL-10		CD206
ID8G-EV	ID8G-PEDF	ID8G-EV	ID8G-PEDF
0.891	1.34	1.06	1.35
1.16	1.37	0.968	1.22
0.947	1.25	0.976	1.32
Figure 5g
IL-10		CD206
ID8G-EV	ID8G-PEDF	ID8G-EV	ID8G-PEDF
1.04006	3.72352	0.897095	1.76949
1.60956	4.52108	0.974905	1.7211
0.597358	5.60481	1.1434	1.85746
Figure 5i
ID8G-EV		ID8G-PEDF			ID8G-EV		ID8G-PEDF
Anti-IgG1	Anti-IL10R	Anti-IgG1	Anti-IL10R		Vehicle	AS101	Vehicle	AS101
129913	28113	225230	40		74263	41513	111900	31800
5400	99838	108670	20		42950	25	97400	40450
68675	25	183260	0		7450	50250	58500	39050
98588	77738	109900	66970		25175	75	75300	29550
50650	34050	74280	134280		71100	0	100200	69250
5738	338	106570	30		71100	0	104800	0
57663	64763	86820	0					51250
	94650							33600
								37200
Figure 6b
LMP	OC
4.99928	15.625
3.13197	16.4877
7.47839	14.4563
	9.6739
	4.34771
	9.27211
	7.63181
	11.8033
	19.2227
	14.9957
	20.9191
	14.9957
	20.6636
	16.6447
	4.36957
	13.8797
	18.467
	21.8198
	27.9576
	18.6164
	24.537
	14.6166
	28.7766
	19.3766
	10.2387
	37.9063
	18.3821
	37.0789
Figure 6c
LMP	OC
51.3161	219.237
N.D.	284.92
3.65854	144.354
	256.777
	199.213
	72.3247
	133.382
	95.203
	151.39
	220.959
	543.547
	209.643
	140.517
	291.463
	545.528
	217.886
	1482.93
	1395.12
	749.593
	416.057
	730.894
	360.569
	1399.19
	410.569
	136.992
	369.919
	139.024
	1693.5
Figure 6e
Benign	LMP	OC
24.968	31.4752	26.718
27.1287	33.155	59.6615
30.9408	27.1287	36.3403
12.5849	25.2341	79.2508
12.3179	30.507	30.507
31.7612	30.6513	27.5421
	26.9915	34.198
	5.81273	24.5712
	10.4439	34.5008
	6.02845	53.3448
	6.43477	42.9192
	12.0945	36.031
	30.2996	88.6558
	35.1984	37.7457
	42.6221	45.6078
		39.4932
		30.0758
		59.4716
		42.0928
		37.1184
		23.1385
		45.268
		1.83473
		2.03977
		11.0072
		6.02593
		22.173
		24.1726
		28.8483
		43.5693
		31.6951
		49.5206
		16.7055
		14.1869
		67.6433
		65.8793
		59.3705
		95.7724
		47.6358
		57.634
		60.938
		26.0181
		16.4889
		15.8485
		12.8341
		10.4626
Figure 7b
p53-def-MOSE	T-Ag-MOSE	ID8G	GO	GO2
0.944555	2.71516	0.00559248	0.0878409	3.34275
1.01704	2.27264	0.00598004	0.0898942	3.64109
1.03841	2.7089	0.0039728	0.0837775	3.46864
Figure 7c
p53-def-MOSE				GO2
DMSO	Ana	C646	MB-3	DMSO	Ana	C646	MB-3
0.846043	0.439856	0.766187	0.580576	0.936207	0.522414	0.606207	0.436552
1.03165	0.343381	0.567626	0.645324	1.04586	0.588621	0.584483	0.388966
1.1223	0.677698	0.727338	0.641007	1.01793	0.584483	0.491379	0.397241
Figure 7d
p53-def-MOSE			GO2
DMSO	GSK-J4	JIB-04	DMSO	GSK-J4	JIB-04
0.937	1.16	1.2	0.851759	1.00251	0.776382
0.922	0.802	1.07	0.942211	0.859296	0.972362
1.14	1.43	0.926	1.20603	1.07035	1.07035
Figure 7f
p53-def-MOSE				GO2
0	0.1	0.25	1	0	0.1	0.25	1
1.21646	0.86515	0.578755	0.35709	1.0038	0.480343	0.334205	0.241284
0.871169	0.710887	0.4969	0.45724	1.01078	0.454433	0.264646	0.262212
0.91237	0.69465	0.648132	0.512051	0.985417	0.449213	0.299121	0.301202
Figure 7g
p53-def-MOSE				GO2
0	1	10	100	0	1	10	100
1.21419	0.939523	0.50698	0.251739	0.848704	0.698985	0.401461	0.193893
0.829319	0.590496	0.473029	0.266093	1.23399	0.587774	0.430276	0.16532
0.993093	0.668964	0.411795	0.275476	0.954842	0.759611	0.300062	0.18471
Figure 8b
Vehicle	ARV-825
1620	840
8340	740
520	560
4940	320
6260	700
2380	2020
3500	140
Figure 8c
		Vehicle
CD45+		559320	876960	855020	807100	1034760	922420	537960
CD45+ CD11c+		26624	33918	22325	22435	21446	30524	26857
CD45+ B19+		270356	399067	327227	344867	429029	383562	250190
CD45+ CD3+		19417	42801	32103	21156	53890	22242	32551
CD45+ NK1.1+		17680	33158	20563	27336	32336	22396	17441
CD45+ CD11b+		231034	308735	288159	296248	353612	340389	179709
CD45+ CD11b+ F4/80+		92373	145116	63675	92640	196864	104388	76731
CD45+ CD11b+ F4/80-		138661	163618	224484	203608	156748	236001	102978
		ARV-825
CD45+		910500	1176360	983540	1547920	833180	2205980	1173620
CD45+ CD11c+		11894	17461	18479	21921	17233	35924	13871
CD45+ B19+		514647	659165	483962	788279	376622	633097	563787
CD45+ CD3+		14469	10934	15384	27816	14948	41688	13498
CD45+ NK1.1+		22644	32620	36539	37924	30561	82680	37978
CD45+ CD11b+		426939	589926	458554	746679	334429	1151051	600622
CD45+ CD11b+ F4/80+		198397	224712	259322	363757	170308	362578	213076
CD45+ CD11b+ F4/80-		228542	365213	199232	382922	164121	788472	387546
Figure 8d
Vehicle	ARV-825
9.834	3.097
12.61	4.758
5.093	5.484
8.475	4.978
8.016	7.917
14.145	6.483
10.946	7.569
